# Supplementary material for: Echography analysis of musculoskeletal, heart and liver alterations associated with endothelial dysfunction in obese rats
Source: BMC Endocr Disord. 2020 Aug 14;20:124. doi: 10.1186/s12902-020-00603-7 (PMC7427751; doi:10.1186/s12902-020-00603-7)
Supplement: Supplementary file 1 — Additional file 1. [file 12902_2020_603_MOESM1_ESM.xlsx]

## Sheet: dats 
	Body weight (g)			Fasting Glucose (mg/dL)			HOMA-IR			Triglycerides (mg/dL)			Cholesterol (mg/dL)			HDL (mg/dL)			LDL (mg/dL)			VLDL (mg/dL)
GRUPO	CONTROL	OB		CONTROL	OB		CONTROL	OB		CONTROL	OB		CONTROL	OB		CONTROL	OB		CONTROL	OB		CONTROL	OB
1	380	510		68	118		4.72	10.5		122	235		65	95		48	30		12	57		35	50
2	385	500		69	155		3.5	18		99	223		76	98		45	34		23	60.5		33	53
3	374	460		70	116		3.6	16		122	208		70	102		52	35		21.6	59		31	43
4	389	488		73	173		4.2	18		111	242		64	102		51	33		22.4	66		32	48
5	405	458		69	224		4.26	19		118	230		60	99		45	35		26	55		30	48
6	390	438		69	120		2.75	16.16		120	222		73	98		52	30		27	54		34	42
7	402	456		72	194		3.88	17.35		102	192		75	102		50	34		24	57		33	44
8	390	463		66	218		3.34	18		99	250		72	93		48	28		30	57		32	53
9	358			68			3.75			90			70			52			30			28
10	340			71			4.07			108			71			48			27			35
11	395			70			5.05			110			72			64			26			34
12	410			68			4.37			109			77			50			26			34
mean	384.833	471.625		69.4167	164.75		3.9575	16.6262		109.167	225.25		70.4167	98.625		50.4167	32.375		24.5833	58.1875		32.5833	47.625
SD	19.9537	24.8305		1.92865	44.6086		0.627667	2.67156		10.2499	18.6299		5.10718	3.37797		4.94439	2.66927		4.77909	3.76011		2.10878	4.30739
	TNF-α (pg/mL)			IL-6 (pg/mL)			IL-10 (pg/mL)			ICAM-1 (mg/dL)			VCAM-1 (mg/dL)
GRUPO	CONTROL	OB		CONTROL	OB		CONTROL	OB		CONTROL	OB		CONTROL	OB
1	5	18		9	15		4	5		64	108		87	110
2	5.37419	18		7	22		5.98	5		67	120		83	102
3	6	17		9	19		5.26	7		60	130		84	95
4	5.37419	13		10	20		2	6		60	132		81	120
5	6	16		9	25		2	3		62	112		88	110
6	4	15		10	28		3	4		65	123		87	115
7	5.37419	18		11	29		2	2		78	130		82.8	100
24	5.37419	11		9	24		3	2		62	122		82	125
9	6			10			1.64			64			82
10	5.37419			9			3.38			62			86
11	5			8			3			65			86
12	5.37419			9			2			67			85
mean	5.35376	15.75		9.16667	22.75		3.105	4.25		64.6667	122.125		84.4833	109.625
SD	0.550895	2.60494		1.02986	4.7132		1.37675	1.83225		4.8116	8.69216		2.32841	10.267
